# Supplementary material for: Ontogenetic variations and structural adjustments in mammals evolving prolonged to continuous dental growth
Source: R Soc Open Sci. 2017 Jul 26;4(7):170494. doi: 10.1098/rsos.170494 (PMC5541567; doi:10.1098/rsos.170494)
Supplement: Supp. Tab.1 [file rsos170494supp2.xls]

## Sheet: Ctenodactylidae
Species	Specimen	Skull length in mm	Wear stage	Lower								Upper
				M1 Area	M2 Area	M3 Area	M2/M1	M3/M1	D M1	D M1	D M1	M1 Area	M2 Area	M3 Area	M2/M1	M3/M1	D M1	D M2	D M3		Measurements in mm2
Pectinator spekei	MNHN-CG1893-226	45.7	J	2.876	3.183	2.285	1.107	0.795	3.097	2.942	2.026	2.505	3.139	1.611	1.253	0.643	2.314	1.710	1.698		Hypsodont
	MNHN-CG1895-459	47.6	A	2.512	3.407	3.660	1.356	1.457	1.920	3.317	3.372	2.548	2.946	3.543	1.156	1.391	2.295	2.352	1.489		Hypselodont
	MNHN-CG1895-460	45.3	A	2.550	3.336	2.927	1.308	1.148	1.703	2.841	2.864	2.669	3.286	3.169	1.231	1.187	1.596	1.982	1.418		D: indentation index
	MNHN-CG1895-461	42.3	J	2.452	2.038	0	0.831	0	3.608	3.240	-	2.246	1.975	0	0.879	0	2.133	1.881	-		J: juvenile
	MNHN-CG1960-3744	40.5	J	2.402	2.135	1.229	0.889	0.512	2.984	3.004	3.475	2.351	2.171	1.220	0.923	0.519	1.916	1.710	1.806		A: adult
	MNHN-CG1960-3783	45.7	A	2.603	4.058	3.886	1.559	1.493	1.270	2.182	2.989	2.907	3.523	3.023	1.212	1.040	1.539	1.962	1.782
	MNHN-CG1978-263	44.1	A	2.428	3.449	3.397	1.421	1.399	1.947	2.752	2.802	2.247	2.936	3.034	1.307	1.350	1.858	1.939	1.515
	MNHN-CG1978-264	47.5	A	2.932	4.066	3.720	1.387	1.269	2.583	2.307	2.165	2.348	3.061	3.206	1.304	1.365	1.566	1.697	1.441
	MNHN-CG1978-265	44.9	A	2.844	3.871	4.199	1.361	1.476	1.804	2.009	2.501	2.676	3.368	3.778	1.259	1.412	1.856	1.889	1.760
	MNHN-CG1978-266	44.9	A	3.045	4.274	2.810	1.404	0.923	2.879	2.924	2.648	2.547	3.422	2.719	1.344	1.068	2.042	1.721	1.536
	MNHN-CG1978-267	43.0	A	2.523	3.193	3.277	1.266	1.299	3.012	2.912	2.603	2.436	2.709	2.913	1.112	1.196	2.245	1.892	1.450
	MNHN-CG1981-503	45.0	J	2.888	3.441	2.237	1.191	0.775	2.686	2.872	2.083	2.308	3.273	2.597	1.418	1.125	2.051	2.110	1.475
	MNHN-CG1981-504	44.0	A	2.827	3.732	3.476	1.320	1.230	2.480	3.017	2.527	2.056	3.154	3.077	1.534	1.497	2.026	2.143	1.478
	MNHN-CG1986-240	44.7	A	3.251	4.363	3.612	1.342	1.111	2.359	3.072	2.582	2.721	3.674	3.347	1.350	1.230	1.981	1.855	1.326
	MNHN-CG1995-19	43.3	J	2.638	2.967	2.499	1.125	0.947	2.686	3.068	2.325	2.431	2.897	2.285	1.192	0.940	1.955	1.767	1.502
	BSL-10001	45.0	A	2.909	3.800	3.289	1.306	1.131	2.554	2.733	2.296	2.530	3.421	3.172	1.352	1.254	1.816	1.856	1.344
Ctenodactylus gundi	MNHN-CG1962-2190	49.1	A	3.178	3.922	4.524	1.234	1.424	1.941	2.276	2.164	3.101	3.341	3.389	1.077	1.093	1.545	1.615	1.525
	MNHN-CG1963-921	46.1	A	2.846	3.294	3.695	1.157	1.298	1.994	2.363	2.218	2.637	3.084	2.719	1.170	1.031	1.550	1.589	1.400
	MNHN-CG1963-940	46.9	A	3.894	4.987	6.465	1.281	1.660	1.962	2.141	2.221	3.787	3.973	4.165	1.049	1.100	1.469	1.677	1.586
	MNHN-CG1975-303	44.9	J	2.876	3.220	1.833	1.120	0.637	2.060	2.177	2.182	2.756	2.887	1.011	1.048	0.367	1.564	1.540	1.307
	MNHN-CG1975-304	50.3	A	3.705	4.226	4.774	1.141	1.289	1.928	2.191	2.081	2.935	3.750	3.383	1.278	1.153	1.532	1.536	1.499
	MNHN-CG1975-306	45.3	J	3.140	3.722	3.433	1.185	1.093	1.902	2.191	1.960	2.841	2.990	2.160	1.052	0.760	1.604	1.534	1.452
	MNHN-CG1986-255	40.0	J	3.293	2.606	0.963	0.791	0.292	2.034	2.193	2.232	2.669	1.827	0.885	0.685	0.332	1.493	1.490	1.398
	MNHN-CG1986-256	48.0	A	3.977	5.367	5.913	1.350	1.487	1.978	2.165	2.089	3.913	4.309	4.500	1.101	1.150	1.507	1.531	1.563
	MNHN-CG1991-1298	41.7	J	2.765	3.078	1.772	1.113	0.641	2.079	2.177	1.874	2.576	2.548	1.125	0.989	0.437	1.615	1.545	1.520
	MNHN-CG1991-1301	40.1	J	2.980	3.208	1.033	1.077	0.347	2.022	1.949	1.667	3.068	2.353	0.400	0.767	0.130	1.483	1.461	1.914
	MNHN-CG1991-1303	50.2	A	4.306	5.238	6.881	1.216	1.598	1.794	1.961	2.022	4.156	4.565	4.602	1.098	1.107	1.429	1.579	1.656
	MNHN-CG1991-1305	48.6	A	4.195	5.165	6.644	1.231	1.584	1.817	2.093	2.122	3.806	4.183	4.123	1.099	1.083	1.579	1.621	1.661
	MNHN-CG1991-1307	49.5	A	3.883	4.932	6.071	1.270	1.563	1.820	1.944	1.994	3.397	4.037	4.773	1.188	1.405	1.456	1.558	1.597
	MNHN-CG1991-1316	49.1	A	3.504	4.715	5.905	1.346	1.685	1.965	2.078	2.122	3.767	4.113	4.177	1.092	1.109	1.539	1.589	1.590
	MNHN-CG1993-1680	43.9	A	2.695	3.576	3.870	1.327	1.436	1.830	2.072	2.030	3.115	3.002	2.951	0.964	0.947	1.486	1.532	1.478
	MNHN-CG2007-329	33.1	J	2.052	1.017	0	0.496	0	2.678	2.644	-	1.836	0.729	0	0.397	0	1.636	2.159	-
Massoutiera mzabi	MNHN-CG1912-322		J	2.587	3.565	3.099	1.378	1.198	2.503	2.643	2.518	2.891	3.323	3.412	1.149	1.180	2.329	2.268	2.184
	MNHN-CG1925-193	48.2	A	3.536	5.057	5.578	1.430	1.577	2.506	2.775	2.320	4.015	4.365	5.686	1.087	1.416	2.187	2.315	2.164
	MNHN-CG1949-101	41.9	A	2.648	3.575	3.706	1.350	1.400	2.332	2.518	2.536	2.872	2.989	3.473	1.041	1.209	2.316	2.415	2.266
	MNHN-CG1949-102	43.1	A	2.366	3.189	3.334	1.348	1.409	2.455	2.799	2.678	2.469	3.091	3.681	1.252	1.491	2.405	2.270	2.226
	MNHN-CG1953-381	40.0	J	2.952	3.167	2.953	1.073	1.000	2.122	2.056	1.880	3.179	2.868	2.548	0.902	0.802	2.067	1.923	1.897
	MNHN-CG1955-2	33.7	J	1.887	1.471	0.587	0.780	0.311	2.075	2.006	2.269	1.540	1.065	0.336	0.692	0.218	2.002	1.823	2.512
	MNHN-CG1955-5	46.0	A	2.619	3.827	3.984	1.461	1.521	1.982	2.438	2.380	2.951	3.564	4.404	1.208	1.492	2.079	2.131	1.972
	MNHN-CG1960-3741	39.5	A	2.139	2.831	2.921	1.324	1.366	2.368	2.721	2.514	2.633	2.705	2.845	1.027	1.081	2.405	2.211	2.186
	MNHN-CG1962-2194	46.1	A	3.198	4.360	5.047	1.363	1.578	2.266	2.534	2.359	3.887	4.323	5.317	1.112	1.368	2.148	2.188	2.144
	MNHN-CG1983-685	43.1	A	2.829	3.612	3.818	1.277	1.350	2.313	2.605	2.662	2.968	2.839	3.945	0.957	1.329	2.282	2.353	2.225
	MNHN-CG1986-36	46.3	A	2.934	4.137	4.629	1.410	1.578	2.591	2.792	2.498	3.422	4.216	4.989	1.232	1.458	2.223	2.323	2.187
	MNHN-CG1986-37	44.4	A	2.766	3.556	4.221	1.286	1.526	2.281	2.839	2.718	3.267	3.424	4.092	1.048	1.253	2.268	2.336	2.290
	MNHN-CG1986-40	46.2	A	2.629	3.745	3.977	1.424	1.513	2.381	2.745	2.687	3.000	3.452	4.176	1.151	1.392	2.336	2.315	2.282
	BSL-10322	41.1	J	2.631	3.416	2.033	1.298	0.773	2.387	2.527	2.067	2.523	2.615	1.210	1.036	0.480	2.337	2.227	1.955
	BSL-10323	32.9	J	1.860	0.881	0	0.474	0	2.123	2.287	-	1.632	0.755	0	0.463	0	1.935	1.641	-
Felovia via	MNHN-CG1986-26	45.2	A	3.096	4.643	4.779	1.500	1.544	2.244	2.722	2.808	3.859	3.778	3.884	0.979	1.006	2.221	2.228	2.025
	MNHN-CG1986-27	41.7	A	2.563	3.327	3.635	1.298	1.418	2.113	2.336	2.615	2.485	2.998	3.084	1.206	1.241	2.256	2.277	2.017
	MNHN-CG1989-22	44.8	A	2.897	3.738	3.871	1.290	1.336	2.526	2.354	2.559	3.252	3.418	3.186	1.051	0.980	2.131	2.155	1.820
	MNHN-CG1994-613	45.5	A	2.724	3.936	4.397	1.445	1.614	2.698	2.672	2.786	3.707	3.895	3.664	1.051	0.988	2.159	2.162	2.126
	MNHN-CG1994-612	46.9	A	2.681	4.151	4.518	1.548	1.685	2.178	2.254	2.466	3.474	3.682	3.370	1.060	0.970	2.172	2.129	1.944
	MNHN-CG1995-3157	42.8	A	2.726	3.392	3.259	1.244	1.196	2.208	2.321	2.484	2.747	2.643	2.097	0.962	0.763	2.078	2.010	1.935
	MNHN-CG2001-758	46.2	A	3.164	3.600	4.141	1.138	1.309	2.179	2.522	3.003	3.101	3.361	3.328	1.084	1.073	2.182	2.358	2.038
	MNHN-CG2001-772	45.3	A	2.874	3.814	4.249	1.327	1.478	2.334	2.538	2.791	2.918	3.793	3.786	1.300	1.297	2.068	2.064	1.968
	MNHN-CG2001-773	44.2	A	2.637	3.832	3.875	1.453	1.469	2.286	2.481	2.651	2.911	3.314	3.143	1.138	1.080	2.198	2.204	1.991
	BSL-10335	39.6	J	2.651	3.134	2.682	1.182	1.012	2.239	2.444	2.372	3.338	3.140	2.135	0.941	0.640	2.262	2.195	1.513

## Sheet: Mesotheriidae-lower molars
Species	Specimen	Wear stage	M1 Area	M2 Area	M3 Area	M2/M1	M3/M1	D M1	D M1	D M1	References	Measurements in mm2
Trachytherus alloxus	MNHN-BOL-V 9021	11	76.801	130.792	186.658	1.703	2.430	1.320	1.493	1.959		Hypsodont
	MNHN-BOL-V 3814	7	117.153	153.243	139.752	1.308	1.193	1.901	2.054	2.257		Hypselodont
	MNHN-BOL-V 5728	10	42.747	83.381	119.526	1.951	2.796	1.460	1.571	2.319		D: indentation index
	MNHN-BOL-V 4445	9	97.245	117.973	155.931	1.213	1.603	1.622	1.912	2.173		J: juvenile
	MNHN-BOL-V 3866	7	68.617	76.464	41.205	1.114	0.601	1.866	2.511	2.140		A: adult
	MNHN-BOL-V 6138	4	44.628	0	0	-	-	2.595	-	-
	MNHN-BOL-V 6139	6	81.296	72.274	0	0.889	0.000	2.257	2.512	0.000
	MNHN.F.SAL 8	9	100.054	139.427	185.668	1.394	1.856	1.380	1.691	2.167
	MNHN.F.SAL 11	11	82.805	163.780	225.759	1.978	2.726	1.353	1.395	1.833
	MNHN.F.SAL 899	4	50.040	0	0	-	-	2.613	-	-
	MNHN.F.SAL 900	2	44.629	0	0	-	-	2.668	-	-
	MNHN.F.SAL 752	7	73.951	98.832	74.829	1.336	1.012	1.521	2.207	2.121
Trachytherus spegazzinianus	MACN A52-489	8	136.542	166.173	180.268	1.217	1.320	1.944	2.144	2.261
	MACN A52-490	7	108.715	113.134	95.185	1.041	0.876	2.243	2.137	2.308
	MLP 61-IV-11-13	9	94.272	158.832	192.294	1.685	2.040	1.561	1.656	2.439
Altitypotherium chucalensis	SGOPV 4100	A	32.581	37.626	38.732	1.155	1.189	1.955	1.993	2.421	Croft et al., 2004
Altitypotherium paucidens	SGOPV 4101	A	40.584	48.305	58.114	1.190	1.432	1.895	1.977	2.195	Croft et al., 2004
	SGOPV 4024	A	55.629	70.007	74.095	1.258	1.332	2.029	2.130	2.316	Croft et al., 2004
"Plesiotypotherium" minus	UAT-V-000879	J	35.089	42.342	42.353	1.207	1.207	2.193	2.050	2.261	Townsend & Croft, 2010
	UATF-V-000827	J	28.434	32.089	32.524	1.129	1.144	2.024	2.062	2.312	Townsend & Croft, 2010
	UATF-V-000823	J	34.156	38.147	?	-	-	1.933	2.057	-	Townsend & Croft, 2010
	UF 225707	J	15.299	18.234	?	-	-	2.121	2.297	-	Townsend & Croft, 2010
	UATF-V-000815	A	54.328	54.776	55.612	1.008	1.024	1.820	2.004	2.323	Townsend & Croft, 2010
	UF 225690	A	54.528	66.529	75.985	1.220	1.394	1.841	2.141	2.200	Townsend & Croft, 2010
Plesiotypotherium achirense	MNHN.F.ACH 17	A	74.460	80.135	109.700	1.076	1.473	2.138	2.361	2.627
	MNHN.F.ACH 20	A	68.116	67.789	80.956	0.995	1.189	1.914	2.235	2.485
	MNHN.F.ACH 26	A	102.456	99.788	120.429	0.974	1.175	2.133	2.285	2.609
	MNHN.F.ACH 29	A	68.204	62.096	71.538	0.910	1.049	2.066	2.163	2.432
	MNHN.F.ACH 30	A	77.928	78.191	96.776	1.003	1.242	1.977	2.165	2.547
Typotheriopsis sp.	MLP 67-XII-27-1	A	74.998	70.789	86.674	0.944	1.156	1.990	2.166	2.273
Pseudotypotherium sp.	GHUNLPam 152	J	36.021	37.713	31.695	1.047	0.880	2.197	2.348	2.690	Cerdeño & Montalvo, 2001
Mesotherium cristatum	MLP 42-IX-1-4	A	99.503	122.100	170.325	1.227	1.712	2.561	2.666	2.755
	MNHN.F.PAM 2	A	103.479	99.905	131.038	0.965	1.266	2.135	2.362	2.515
	MNHN.F.PAM 180	A	88.282	89.506	142.497	1.014	1.614	2.321	2.406	2.503
	MNHN.F.PAM 181	A	133.556	130.728	182.997	0.979	1.370	2.081	2.255	2.715

## Sheet: Mesotheriidae-upper molars
Taxon	Specimen	Wear stage	M1 Area	M2 Area	M3 Area	M2/M1	M3/M1	D M1	D M2	D M3	References	Measurements in mm2
Trachytherus alloxus	MNHN.F.SAL 007	11	184.906	192.666	106.258	1.042	0.575	2.340	2.451	2.104		Hypsodont
	MNHN.F.SAL 010	12	159.063	200.875	162.989	1.263	1.025	2.173	2.357	2.079		Hypselodont
	MNHN.F.SAL 185	11	143.990	156.677	77.309	1.088	0.537	2.311	2.520	1.856		D: indentation index
	MNHN.F.SAL 280	11	200.000	221.950	133.320	1.110	0.667	2.273	2.638	2.134		J: juvenile
	MNHN.F.SAL 289	14	157.299	299.031	287.192	1.901	1.826	1.274	1.262	2.150		A: adult
	MNHN.F.SAL 291	11	142.094	163.552	73.811	1.151	0.519	2.184	2.121	1.795
	MNHN.F.SAL 295	10	154.830	168.242	37.428	1.087	0.242	2.641	2.161	1.970
	MNHN.F.SAL 296	11	149.919	188.219	140.522	1.255	0.937	2.406	2.344	1.950
	MNHN.F.SAL 298	13	107.477	145.664	134.891	1.355	1.255	1.256	2.582	2.155
	MNHN.F.SAL 734	12	190.914	233.658	165.549	1.224	0.867	2.128	2.531	2.473
	MNHN.F.SAL 750	9	158.374	100.352	0	0.634	0	2.572	2.210	-
	MNHN.F.SAL 808	11	146.658	187.663	131.573	1.280	0.897	2.305	2.529	2.068
	MNHN.F.SAL 880	16	61.977	148.750	238.058	2.400	3.841	1.464	1.384	1.700
	MNHN-BOL-V 003328	10	239.195	259.243	117.734	1.084	0.492	2.686	2.306	1.844
	MNHN-BOL-V 004271	4	90.365	0	0	-	-	2.500	-	-
	MNHN-BOL-V 006195	15	146.953	227.705	213.873	1.550	1.455	1.287	1.492	1.527
	MNHN-BOL-V 009027	9	141.094	100.862	0	0.715	0	2.702	1.806	-
	MNHN-BOL-V 006355	11	233.037	221.202	101.133	0.949	0.434	2.080	2.003	1.348
Trachytherus spegazzinianus	FMNH P13281B	12	226.289	346.177	284.291	1.530	1.256	1.284	2.135	2.170
	MLP 61-IV-11-1	11	238.131	293.638	166.750	1.233	0.700	3.103	2.386	-
	UNPSJB PV 112	13	282.345	347.487	300.806	1.231	1.065	1.517	2.452	2.235
	UNPSJB PV 62	11	288.170	266.514	150.711	0.925	0.523	1.641	2.543	1.907
	UNPSJB PV 679	14	170.974	297.822	338.424	1.742	1.979	1.187	1.452	2.204
Altitypotherium chucalensis	SGOPV 4100	A	49.829	60.260	53.025	1.209	1.064	2.376	2.497	2.201	Croft et al., 2004
	MCNAM-PV 3648	A	46.190	-	-	-	-	2.116	-	-	Cerdeño, 2007
Altitypotherium paucidens	SGOPV 4038	A	35.056	46.333	32.259	1.322	0.920	2.132	2.006	2.284	Croft et al., 2004
Eotypotherium chico	SGOPV 5157	A	40.649	42.545	35.472	1.047	0.873	2.163	2.045	1.879	Croft et al., 2004
Microtypotherium choquecotense	MNHN-BOL-V 3349	J	53.659	51.788	42.465	0.965	0.791	2.420	2.233	1.899
	MNHN-BOL-V 11708	A	83.914	87.676	78.335	1.045	0.934	2.240	2.351	2.203
Eutypotherium superans	MACN11079	A	112.378	139.972	130.074	1.246	1.157	2.311	2.007	2.473
Eutypotherium lehmannitschei	MLP12-1701	A	104.564	118.998	114.913	1.138	1.099	2.463	2.389	2.320
"Plesiotypotherium" minus	UF 133803	A	70.994	84.802	74.400	1.194	1.048	2.399	2.357	2.060	Townsend & Croft, 2010
	UF 225707	J	39.954	41.791	10.246	1.046	0.256	2.138	2.015	1.685	Townsend & Croft, 2010
Plesiotypotherium casirense	MNHN-BOL-V 3724	A	149.014	178.481	159.420	1.198	1.070	2.459	2.365	2.278	Cerdeño et al., 2012
	GB KKL-740	A	194.260	248.597	213.903	1.280	1.101	1.863	1.849	2.006	Cerdeño et al., 2012
Plesiotypotherium achirense	MNHN.F.ACH 20	A	101.643	105.011	102.197	1.033	1.005	2.504	2.562	2.584
	MNHN.F.ACH 26	A	133.811	151.902	125.567	1.135	0.938	2.409	2.197	2.018
	MNHN.F.ACH 27	A	198.758	227.798	228.402	1.146	1.149	2.330	1.974	2.146
	MNHN.F.ACH 28	A	134.775	141.508	127.084	1.050	0.943	2.210	2.211	2.173
	MNHN.F.ACH 33	A	152.623	145.951	144.613	0.956	0.948	2.060	2.013	2.144
	MNHN.F.ACH 39	A	149.767	160.945	135.682	1.075	0.906	2.328	2.130	2.084
	MNHN-BOL-V 3325	J?	86.459	96.125	94.572	1.112	1.094	2.333	2.308	2.060
	MNHN-BOL-V 8507	A	133.103	129.628	117.354	0.974	0.882	2.378	2.404	2.109
	MNHN-BOL-V 8962	J	49.299	50.562	39.062	1.026	0.792	2.270	2.372	1.962
	MNHN-BOL-V 11676	A	141.475	154.578	133.563	1.093	0.944	2.114	2.066	2.038
	MNHN-BOL-V 11753	A	151.231	149.981	149.299	0.992	0.987	2.347	2.145	1.933
	MNHN-BOL-V 11875	A	127.783	150.639	118.057	1.179	0.924	1.987	1.941	2.146
	MNHN-BOL-V 12545	A	154.535	165.094	142.259	1.068	0.921	2.212	2.086	2.162
Typotheriopsis silverai	MLP 36-XI-10-2	A	165.862	172.817	142.118	1.042	0.857	2.107	1.989	1.980
Typotheriopsis sp.	MLP 76-VI-12-68	A	119.806	142.049	120.399	1.186	1.005	1.933	2.210	2.181
Typotheriopsis sp.	MLP 67-XII-27-1	A	100.793	130.961	127.778	1.299	1.268	1.945	2.003	1.931
Pseudotypotherium subinsigne	MACN 8469	A	246.257	292.087	246.397	1.186	1.001	2.034	2.066	2.442
Mesotherium cristatum	MNHN.F.PAM 2	A	150.356	205.389	178.285	1.366	1.186	2.378	2.193	2.753
	MNHN.F.PAM 355	A	130.447	123.782	131.068	0.949	1.005	2.217	2.476	2.567
Mesotherium sp.	MACN 2037	J	93.407	85.098	61.415	0.911	0.657	2.579	2.370	2.077
	MLP 42-IX-1-4	A	182.009	196.275	205.332	1.078	1.128	2.251	2.261	3.110
	MPCB 64-55	J	101.759	105.095	86.891	1.033	0.854	2.321	2.231	2.372
	MPCB 64-78	A	158.199	193.528	182.772	1.223	1.155	2.003	2.197	2.257
